# Supplementary material for: Combining psychoanalytic concepts and computer science methodologies: an empirical study of the relationship between emotions and the Lacanian discourses
Source: Front Psychol. 2026 Mar 23;17:1526215. doi: 10.3389/fpsyg.2026.1526215 (PMC13050945; doi:10.3389/fpsyg.2026.1526215)
Supplement: Supplementary file 1 [file Supplementary_file_1.zip]

Archive with 1 entries (1 files):
- appendix.tex
