# Supplementary material for: Combining psychoanalytic concepts and computer science methodologies: an empirical study of the relationship between emotions and the Lacanian discourses
Source: Front Psychol. 2026 Mar 23;17:1526215. doi: 10.3389/fpsyg.2026.1526215 (PMC13050945; doi:10.3389/fpsyg.2026.1526215)
Supplement: Supplementary file 1 [file Supplementary_file_1.zip › appendix.tex]

\begin{algorithm}[htbp]
\caption{Pseudocode for Deriving Final Discourses for Sentences}
\label{alg:final_discourses}
\begin{algorithmic}[1]
\State \textbf{Input:} $V_1$, $V_2$, $V_3$, $N$, $D$
\State \textbf{Output:} $O$
\State Initialize the outcome set $O$ as an empty list
\State Create a frequency map $F$ for each discourse $d_i$ in $D$
\For {each $d_i$ in $V_1 \cup V_2 \cup V_3$}
    \If {$d_i$ in $V_1$} 
        \State Increment $F[d_i]$
    \EndIf
    \If {$d_i$ in $V_2$} 
        \State Increment $F[d_i]$
    \EndIf
    \If {$d_i$ in $V_3$} 
        \State Increment $F[d_i]$
    \EndIf
\EndFor
\For {each $d_i$ in $D$}
    \If {$F[d_i] == 3$} // Unanimous agreement
        \State Set Confidence = 'H'
        \If {all voters selected only $d_i$ without other discourses in $V_1$, $V_2$, $V_3$}
            \State Set Weight = 1.0
        \Else
            \State Decrement the weight by 0.2 for each discourse that appears with $d_i$ and appears only once in $V_1$, $V_2$, or $V_3$
        \EndIf
        \State Add $(d_i, \text{Confidence}, \text{Weight})$ to $O$
    \ElsIf {$F[d_i] == 2$} // Majority agreement
        \State Set Confidence = 'M'

        \If {no additional discourses selected by the voters or the additional discourses appear more than once}
            \State Set Weight = 1.0
        \Else
            \State Decrement the weight by 0.2 for each discourse that appears with $d_i$ and appears only once in $V_1$, $V_2$, or $V_3$
        \EndIf
        \State Add $(d_i, \text{Confidence}, \text{Weight})$ to $O$
    \ElsIf {$F[d_i] == 1$ and $d_i$ appears alone}
        \State Ignore $d_i$
    \Else
        \State Add $(d_i, \text{Confidence}, \text{Weight})$ to $O$
    \EndIf
\EndFor
\If {$N \geq 2$}
    \State Add $(\text{'none'}, L, 0)$ to $O$
\EndIf
\State Return $O$ as the final decision for sentence $s_i$
\end{algorithmic}
\end{algorithm}
\FloatBarrier

\begin{algorithm}[htbp]
\caption{Emotion Confidence Score Calculation}
\label{alg:emotion_confidence}
\begin{algorithmic}[1]
\State \textbf{Input:} 
\State \quad Voters = \{voter1, voter2, ..., voterN\}
\State \quad Emotions = \{em1, em2, ..., em10\}

\State \textbf{Output:} 
\State \quad ConfidenceScores: A list containing the normalized confidence score for each emotion in Emotions

\State \textbf{Algorithm:}
\State Initialize ConfidenceScores as an empty list with length equal to the number of emotions, initialized to zero

\State Create a mapping of confidence scores to numerical values:
\State \quad DN = 0
\State \quad PN = 1
\State \quad PY = 2
\State \quad DY = 3

\For {each voter in Voters}
   \For {each emotion in Emotions}
      \If {the voter has assigned a confidence score to the emotion}
         \State Retrieve the assigned score (DN, PN, PY, DY)
         \State Map the assigned score to its numerical value using the mapping
      \Else
         \State Implicitly assign DN to the emotion
         \State Map DN to its numerical value (0)
      \EndIf
   \EndFor
\EndFor

\State Create a table where each voter's confidence score for each emotion is replaced by its corresponding numerical value

\For {each emotion in Emotions}
   \State Initialize a variable Sum = 0
   \For {each voter}
      \State Add the voter's numerical value for the emotion to Sum
   \EndFor
   \State Normalize the confidence score by dividing Sum by the number of voters and then by 3 (value of DY)
   \State Store the normalized value in ConfidenceScores
\EndFor

\State \textbf{Return} ConfidenceScores as the final result for each emotion
\end{algorithmic}
\end{algorithm}
\FloatBarrier
